# Supplementary material for: Non-viral ex vivo genome-editing in mouse bona fide hematopoietic stem cells with CRISPR/Cas9
Source: Mol Ther Methods Clin Dev. 2021 Jan 9;20:451–62. doi: 10.1016/j.omtm.2021.01.001 (PMC7873578; doi:10.1016/j.omtm.2021.01.001)
Supplement: Document S2. Tables S1–S5 [file mmc2.xlsx]

## Sheet: Table 1. 
Table 1. Amplicon sequence result for Cas9/RNP-Il2rg_int1 transduced NIH3T3 cells
		o.5ug Cas9		1ug Cas9		3ug Cas9
Sequence	Length	# Count	% Count	# Count	% Count	# Count	% Count
GTGCGAATGAAGACATCAAAGCTGGTAGGAAACCTAGGACCAGA GGGAGTTGTTGAGAGG	60	2988	0.762829	2049	0.522304	2662	0.756035
GTGCGAATGAAGACATCAAAGCTGGTAGGAAACCTAGGACA-GA GGGAGTTGTTGAGAGG	59	284	0.0725045	730	0.186082	272	0.0772508
GTGCGAATGAAGACATCAAAGCTGGTAGGAAACCTAGGAC-CGA GGGAGTTGTTGAGAGG	59	155	0.0395711	383	0.0976294	110	0.0312411
GTGCGAATGAAGACATCAAAGCTGGTAGGAAACCTAGGACCCAGAGGGAGTTGTTGAGAGG	61	99	0.0252744	166	0.0423146	92	0.0261289
GTGCGAATGAAGACATCAAAGCTGGTAGGAAACCTAG------A GGGAGTTGTTGAGAGG	54	44	0.0112331	56	0.0142748	33	0.00937234
Il2rg intron 1 target	green
mutation	red
PAM sequence	blue

## Sheet: Table 2.
Table 2. Amplicon sequence result for Cas9/RNP-Il2rg_int1 transduced Lin- cells
		Wild type		1ug Cas9		3ug Cas9		5ug Cas9
Sequence	Length	# Count	% Count	# Count	% Count	# Count	% Count	# Count	% Count
GTGCGAATGAAGACATCAAAGCTGGTAGGAAACCTAGGACCAGA GGGAGTTGTTGAGAGG	60	3321	0.945884	1550	0.744834	1477	0.791109	1916	0.829078
GTGCGAATGAAGACATCAAAGCTGGTAGGAAACCTAGGACA-GA GGGAGTTGTTGAGAGG	59	33	0.00939903	165	0.0792888	124	0.0664167	120	0.0519256
GTGCGAATGAAGACATCAAAGCTGGTAGGAAACCTAGGAC-CGA GGGAGTTGTTGAGAGG	59	17	0.00484193	105	0.0504565	67	0.0358864	77	0.0333189
GTGCGAATGAAGACATCAAAGCTGGTAGGAAACCTAGGACCCAGAGGGAGTTGTTGAGAGG	61	9	0.00256337	46	0.0221048	33	0.0176754	14	0.00605798
Il2rg intron 1 target	green
mutation	red
PAM sequence	blue

## Sheet: Table 3.
Table 3. Sanger-sequencing result for HITI-based integration site at 5’ and 3’ ends
reference 5' insertion	mutation type	CGAATGAAGACATCAAAGCTGGTAGGAAACCTAGGACCGGTCCTAGGTTTCCTACCCTAGATAGATCTGTCGACCACTGCTGCTTCTTCTGACCAAGAATTCTTTTTCTTTCACTCCACTATTTCATTTTCTTCCCAAACTTAGATCTGATCCTGACCAGCACCGCGCCGG
Lin_516_1	25/35bp deletion	CGAATGAAGACAT------------------------------------------------------------CCACTGCTGCTTCTTCTGACCAAGAATTCTTTTTCTTTCACTCCACTATTTCATTTTCTTCCCAAACTTAGATCTGATCCTGACCAGCACCGCGCCGG
Lin_516_2	25/35bp deletion	CGAATGAAGACAT------------------------------------------------------------CCACTGCTGCTTCTTCTGACCAAGAATTCTTTTTCTTTCACTCCACTATTTCATTTTCTTCCCAAACTTAGATCTGATCCTGACCAGCACCGCGCCGG
Lin_516_3	25/35bp deletion	CGAATGAAGACAT------------------------------------------------------------CCACTGCTGCTTCTTCTGACCAAGAATTCTTTTTCTTTCACTCCACTATTTCATTTTCTTCCCAAACTTAGATCTGATCCTGACCAGCACCGCGCCGG
Lin_516_4	25/35bp deletion	CGAATGAAGACAT------------------------------------------------------------CCACTGCTGCTTCTTCTGACCAAGAATTCTTTTTCTTTCACTCCACTATTTCATTTTCTTCCCAAACTTAGATCTGATCCTGACCAGCACCGCGCCGG
Lin1_516_1	17/26bp deletion	CGAATGAAGACATCAAAGCTG-------------------------------------------ATCTGTCGACCACTGCTGCTTCTTCTGACCAAGAATTCTTTTTCTTTCACTCCACTATTTCATTTTCTTCCCAAACTTAGATCTGATCCTGACCAGCACCGCGCCGG
Lin1_516_3	0/1bp deletion	CGAATGAAGACATCAAAGCTGGTAGGAAACCTAGGACC-GTCCTAGGTTTCCTACCCTAGATAGATCTGTCGACCACTGCTGCTTCTTCTGACCAAGAATTCTTTTTCTTTCACTCCACTATTTCATTTTCTTCCCAAACTTAGATCTGATCCTGACCAGCACCGCGCCGG
Lin1_516_4	0/22bp deletion	CGAATGAAGACATCAAAGCTGGTAGGAAACCTAGGACC----------------------ATAGATCTGTCGACCACTGCTGCTTCTTCTGACCAAGAATTCTTTTTCTTTCACTCCACTATTTCATTTTCTTCCCAAACTTAGATCTGATCCTGACCAGCACCGCGCCGG
Lin1_516_5	full	CGAATGAAGACATCAAAGCTGGTAGGAAACCTAGGACCGGTCCTAGGTTTCCTACCCTAGATAGATCTGTCGACCACTGCTGCTTCTTCTGACCAAGAATTCTTTTTCTTTCACTCCACTATTTCATTTTCTTCCCAAACTTAGATCTGATCCTGACCAGCACCGCGCCGG
reference 3' insertion	mutation type	TTGTGGTTTGTCCAAACTCATCAATGTATCTTATCATGTCTGGATCCTCGAGCGGCCGCATCGGATCCCGACTCCCTCTAGAGGGAGTTGTTGAGAGGAAGGCTATGGGGAAAGGGCCTGCTAGTGCTCACTATAATGACTAAAACGAAGTGTGCAGAGGGGGAGGGGAAG
Lin_433_3	40/20bp deletion	TTGTGGTTTGTCCAAACTCATCAATGTATCTTATCATGT------------------------------------------------------------AGGCTATGGGGAAAGGGCCTGCTAGTGCTCACTATAATGACTAAAACGAAGTGTGCAGAGGGGGAGGGGAAG
Lin_433_2	40/16bp deletion	TTGTGGTTTGTCCAAACTCATCAATGTATCTTATCATGT--------------------------------------------------------AGGAAGGCTATGGGGAAAGGGCCTGCTAGTGCTCACTATAATGACTAAAACGAAGTGTGCAGAGGGGGAGGGGAAG
Lin_433_1	40/20bp deletion	TTGTGGTTTGTCCAAACTCATCAATGTATCTTATCATGT------------------------------------------------------------AGGCTATGGGGAAAGGGCCTGCTAGTGCTCACTATAATGACTAAAACGAAGTGTGCAGAGGGGGAGGGGAAG
Lin_744_1	40/20bp deletion	TTGTGGTTTGTCCAAACTCATCAATGTATCTTATCATGT------------------------------------------------------------AGGCTATGGGGAAAGGGCCTGCTAGTGCTCACTATAATGACTAAAACGAAGTGTGCAGAGGGGGAGGGGAAG
Lin_744_2	40/20bp deletion	TTGTGGTTTGTCCAAACTCATCAATGTATCTTATCATGT------------------------------------------------------------AGGCTATGGGGAAAGGGCCTGCTAGTGCTCACTATAATGACTAAAACGAAGTGTGCAGAGGGGGAGGGGAAG
Lin_744_2	40/20bp deletion	TTGTGGTTTGTCCAAACTCATCAATGTATCTTATCATGT------------------------------------------------------------AGGCTATGGGGAAAGGGCCTGCTAGTGCTCACTATAATGACTAAAACGAAGTGTGCAGAGGGGGAGGGGAAG
exon 1	light blue
genomic intron 1	black
HITI sequence	green
cDNA intron 1	red
cDNA exon2	blue
cDNA PolyA	purple

## Sheet: Table 4.
Table 4. Possible off-target sites for Cas9/RNP-il2rgin1 by CCTop
Sequence:	AGTTGTTGAGAGGAAGGCTATGG
Efficacy score by CRISPRater:	0.67 MEDIUM
Coordinates	strand	MM	target_seq	PAM	distance	gene name	gene id
chrX:101268032-101268054	-	0	GTAGGAAA[CCTAGGACCAGA]	GGG	168	I	Il2rg	ENSMUSG00000031304
chr7:76250882-76250904	-	3	AAAAGAAA[CCTAGGACCAGA]	TGG	4944	I	Gm5597	ENSMUSG00000098009
chr11:39488793-39488815	-	4	AAAAAAAA[CCTAGGACCAGA]	TGG	NA	-	NA	NA
chr6:57314352-57314374	+	4	AAAAAAAA[CCTAGGACCAGA]	TGG	525	-	Vmn1r-ps10	ENSMUSG00000093621
chr3:60338019-60338041	+	4	AAAAAAAA[CCTAGGACCAGA]	TGG	4317	-	Tgif1-ps	ENSMUSG00000107270
chr10:49413327-49413349	+	4	TCAACAAA[CCTAGGACCAGA]	AGG	6319	I	Grik2	ENSMUSG00000056073
chrX:74523294-74523316	-	4	AAAAAAAA[CCTAGGACCAGA]	TGG	10969	-	Gm26125	ENSMUSG00000065291
chrX:165732065-165732087	+	4	AAAAAAAA[CCTAGGACCAGA]	CGG	14550	-	Gm22062	ENSMUSG00000064497
chr10:29573881-29573903	+	4	AAAAAAAA[CCTAGGACCAGA]	TGG	38014	-	Rspo3	ENSMUSG00000019880
chr4:51733058-51733080	+	4	AAAAAAAA[CCTAGGACCAGA]	TGG	66840	-	Gm24943	ENSMUSG00000088954
chr6:18191201-18191223	+	3	GAAAGAAG[CCTAGGACCAGA]	TGG	6899	I	Cftr	ENSMUSG00000041301
chr15:56156370-56156392	+	4	ACAAGAAG[CCTAGGACCAGA]	TGG	NA	-	NA	NA
chr7:102693803-102693825	+	4	AAAAGAAG[CCTAGGACCAGA]	TGG	4391	-	Olfr557	ENSMUSG00000073967
chrX:168131523-168131545	+	4	AAAAGAAG[CCTAGGACCAGA]	TGG	8193	I	Frmpd4	ENSMUSG00000049176
chr12:34263730-34263752	-	4	AAAAGAAG[CCTAGGACCAGA]	TGG	26522	-	Gm18025	ENSMUSG00000095406
chr4:73146793-73146815	+	4	AAAGAAAG[CCTAGGACCAGA]	GGG	32010	-	Gm25769	ENSMUSG00000089194
chr10:34681735-34681757	-	4	AAAGAAAG[CCTAGGACCAGA]	TGG	70509	-	Frk	ENSMUSG00000019779
chr6:78413262-78413284	+	4	ATAAAAAG[CCTAGGACCAGA]	TGG	5156	-	Reg2	ENSMUSG00000023140
chr4:73615018-73615040	-	4	ATAAAAAG[CCTAGGACCAGA]	TGG	6233	I	Gm11238	ENSMUSG00000095935
chrX:20975849-20975871	-	4	CTAAAAAG[CCTAGGACCAGA]	TGG	8041	I	A230072C01Rik	ENSMUSG00000086877

## Sheet: Table 5.
Table 5. Possible off-target sites for Cas9/RNP-Il2rgin1 by Cas-OFFinder
IC	#Bulge type	crRNA	DNA	Chromosome	Position	Direction	Mismatches	Bulge Size	Gene	exon/intron		Primers	Product size
OFF_1	DNA	GGTAGGAAACCTAGG-ACCAGANGG	GGTAGGAAAgaTAGGTACCAGAGGG	chrX	79348088	+	2	1	Cfap47-206	Intron 1	ENSMUST00000199433.1	Il2rgInt1_OFFTar_1F: 5'-CTGCCCCTGTTTTAATGCCAC-3'; Il2rgInt1_OFFtar_1R: 5'-AATGTGCAAGCTCCTCGAAC-3'	477bp
OFF_2	DNA	GGTAGGAAACCTAG-GACCAGANGG	aGTAGGAcACCTAGTGACCAGACGG	chrX	7882135	-	2	1	Pim2-201	exon 5	ENSMUST00000033495.14	Il2rgInt1_OFFTar_2F: 5'-GGAGGAGTTGATGGGCTTTTCT-3'; Il2rgInt1_OFFtar_2R: 5'-GGGAGATTAGCAGTCAGCgag-3'	409bp
OFF_3	DNA	GGTAGGAAACCTAG-GACCAGANGG	aGTAGGAcACCTAGTGACCAGATGG	chr8	20556944	+	2	1	Gm21182-201	exon1	ENSMUST00000178899.2	Il2rgInt1_OFFTar_3F: 5'-TGCTGCTAGGACTCTGCTGTTA-3'; Il2rgInt1_OFFtar_3R: 5'-TGTAGCTGCAGCTTCTTTACCC-3'	480
OFF_4	DNA	GGTAGGAAACCT-AGGACCAGANGG	GGcAGGAAgCCTGAGGACCAGAGGG	chr11	52577371	+	2	1			intergenic variants	Il2rgInt1_OFFTar_4F: 5'-aggttcctgtccatcattgtggg-3'; Il2rgInt1_OFFtar_4R: 5'-ttgatggaggaagtatggcactgg-3'	753
OFF_5	DNA	GGTAGGAAACCTAGGACCAG-ANGG	GGTAGGAAACCTAGGcCCAGAgAGG	chr17	87488960	-	2	1			intergenic variants	Il2rgInt1_OFFTar_5F: 5'-atatctagctGCAGCTTTCTTGGGT-3'; Il2rgInt1_OFFtar_5R: 5'-CAGATCCAAAGACTGTCCTGGAGAG-3'	762
OFF_6	DNA	GGTAGGAAACCTAGGACCA-GANGG	GGTAGGAAACaTAGGAaCATGAAGG	chr13	23061421	-	2	1			intergenic variants	Il2rgInt1_OFFTar_6F: 5'-tcagccctgggttagatccag-3'; Il2rgInt1_OFFtar_6R: 5'-tatgggcatgcctagtagaggg-3'	671
OFF_7	DNA	GGT-AGGAAACCTAGGACCAGANGG	GGTCAGtAAACCTAaGACCAGAAGG	chr4	8703971	-	2	1	Chd7-202	Intron 1	ENSMUST00000051558.9	Il2rgInt1_OFFTar_7F: 5'-TTCTTTGGCAAACTAGTCCATGGC-3'; Il2rgInt1_OFFtar_7R: 5'-CTGAAGATGTGGTACATCCCAGCT-3'	683
OFF_8	DNA	GGTAGGAAACCTAG-GACCAGANGG	aGTAGGAcACCTAGTGACCAGATGG	chr2	181292658	-	2	1	Gm7645-201	exon 1	ENSMUST00000119008.1	Il2rgInt1_OFFTar_8F: 5'-CTGCAGCTTCTTTACCCAAGTCG-3'; Il2rgInt1_OFFtar_8R: 5'-CTAGGGAAGCAGGGACCAGG-3'	516
